# Supplementary material for: A Machine Learning Approach for Real-Time Detection of Inadequate Sedation Using Non-EEG Physiological Signals
Source: Bioengineering (Basel). 2025 Sep 29;12(10):1049. doi: 10.3390/bioengineering12101049 (PMC12561100; doi:10.3390/bioengineering12101049)
Supplement: Supplementary file 1 [file bioengineering-12-01049-s001.zip]

Archive with 1 entries (1 files):
- bioengineering-3864040-supplementary.pdf
